# Supplementary material for: Early removal of the infrapatellar fat pad/synovium complex beneficially alters the pathogenesis of moderate stage idiopathic knee osteoarthritis in male Dunkin Hartley guinea pigs
Source: Arthritis Res Ther. 2022 Dec 28;24:282. doi: 10.1186/s13075-022-02971-y (PMC9795160; doi:10.1186/s13075-022-02971-y)
Supplement: Supplementary file 1 — Additional file 1. Supplementary material. [file 13075_2022_2971_MOESM1_ESM.zip]

Archive with 11 entries (11 files):
- Supplemental  Figure 1. Guinea pig description.pdf
- Supplemental Figure 2. Masson's Trichrome quanitation.pdf
- Supplemental Table 1. Nanostring Accession .pdf
- Supplemental Table 2. Weight bearing  parameters_ESM.pdf
- Supplemental Table 3. Biomechanic Tests IFP vs FCT_ESM.pdf
- Supplemental Table 4. Complete custom gene panel.pdf
- Supplemental Table 5. Trace elements IFP vs FCT_ESM.pdf
- Supplemental Table 6. Quanitative microCT_ESM.pdf
- Supplemental Table 8. Meniscus and Cartilage Indentation analysis_ESM.pdf
- Supplemental Table 9 & 10. Cartilage AAS_ESM.pdf
- Supplemental Table S7. Femur  Trabecular_subchondral AAS.pdf
